# Supplementary material for: Innovative Multivariable Model Combining MRI Radiomics and Plasma Indexes Predicts Alzheimer’s Disease Conversion: Evidence from a 2-Cohort Longitudinal Study
Source: Research (Wash D C). 2024 Apr 16;7:0354. doi: 10.34133/research.0354 (PMC11070845; doi:10.34133/research.0354)
Supplement: Supplementary 1 — Figs. S1 to S12 [file research.0354.f1.zip]

Archive with 13 entries (13 files):
- Fig S1.tif
- FigS1.tif
- FigS10.tif
- FigS11.tif
- FigS2.tif
- FigS3.tif
- FigS4.tif
- FigS5.tif
- FigS6.tif
- FigS7.tif
- FigS8.tif
- FigS9.tif
- supplementary material R2.docx
